# Supplementary material for: Visual analysis of geographical distribution of poets in Song China based on Complete Song Poetry
Source: PLoS One. 2024 Sep 6;19(9):e0310115. doi: 10.1371/journal.pone.0310115 (PMC11379205; doi:10.1371/journal.pone.0310115)
Supplement: S1 Dataset — (XLS) [file pone.0310115.s001.xls]

## Sheet: Sheet1
ID	Place	Number of Poets	Longitude	Latitude	Grade
1	Chaohu, Anhui	1	117.87	31.62	1-4
2	Fengyang, Anhui	1	117.4	32.86	1-4
3	Hanshan, Anhui	1	118.11	31.7	1-4
4	Langxi, Anhui	1	119.17	31.14	1-4
5	Susong, Anhui	1	116.13	30.15	1-4
6	Suzhou, Anhui	1	116.97	33.63	1-4
7	Wuhu, Anhui	1	118.38	31.33	1-4
8	Yongcheng, Anhui	1	116.37	33.94	1-4
9	Changtai, Fujian	1	117.75	24.62	1-4
10	Dehua, Fujian	1	118.24	25.5	1-4
11	Futang (Fuqing) , Fujian	1	119.39	25.73	1-4
12	Longxi, Fujian	1	118.17	26.18	1-4
13	Pingnan, Fujian	1	118.98	26.92	1-4
14	Xiamen, Fujian	1	118.1	24.46	1-4
15	Shouning, Fujian	1	119.5	27.47	1-4
16	Songxi, Fujian	1	118.77	27.53	1-4
17	Wuping, Fujian	1	116.1	25.11	1-4
18	Yunxiao, Fujian	1	117.34	23.99	1-4
19	Jingning, Gansu	1	105.73	35.51	1-4
20	Minxian, Gansu	1	104.04	34.41	1-4
21	Ningxian, Gansu	1	107.94	35.17	1-4
22	Wenxian, Gansu	1	104.7	32.95	1-4
23	Xihe, Gansu	1	105.28	34.02	1-4
24	Bobai, Guangxi	1	109.98	22.27	1-4
25	Chao'an, Guangdong	1	116.63	23.68	1-4
26	Guishan, Guangdong	1	114.41	23.08	1-4
27	Heyuan, Guangdong	1	114.68	23.73	1-4
28	Huilai, Guangdong	1	116.29	23.07	1-4
29	Jieyang, Guangdong	1	116.35	23.55	1-4
30	Longchuan, Guangdong	1	115.25	24.09	1-4
31	Nanhai, Guangdong	1	113.11	23.05	1-4
32	Shaoguan, Guangdong	1	113.58	24.68	1-4
33	Shenzhen, Guangdong	1	114.07	22.62	1-4
34	Suixi, Guangdong	1	110.24	21.39	1-4
35	Xinxing, Guangdong	1	112.2	22.68	1-4
36	Xingning, Guangdong	1	115.75	24.15	1-4
37	Yangjiang, Guangdong	1	111.95	21.85	1-4
38	Zhongshan, Guangdong	1	113.38	22.52	1-4
39	Guixian, Guangxi	1	109.6	23.11	1-4
40	Hepu, Guangxi	1	109.2	21.33	1-4
41	Hexian, Guangxi	1	111.54	24.44	1-4
42	Lingui, Guangxi	1	110.22	25.22	1-4
43	Lingshan, Guangxi	1	109.29	22.44	1-4
44	Nanning, Guangxi	1	108.33	22.84	1-4
45	Rongxian, Guangxi	1	110.53	22.87	1-4
46	Rongshui, Guangxi	1	109.24	25.07	1-4
47	Tengxian, Guangxi	1	110.9	23.36	1-4
48	Tiandong, Guangxi	1	107.12	23.62	1-4
49	Yangshuo, Guangxi	1	110.48	24.77	1-4
50	Sanya, Hainan	1	109.51	18.23	1-4
51	Anxin, Hebei	1	115.91	38.68	1-4
52	Baoding, Hebei	1	115.48	38.85	1-4
53	Cangzhou, Hebei	1	116.83	38.33	1-4
54	Cheng'an, Hebei	1	114.68	36.43	1-4
55	Fucheng, Hebei	1	116.14	37.87	1-4
56	Guangping, Hebei	1	114.94	36.49	1-4
57	Huailai, Hebei	1	115.54	40.4	1-4
58	Langfang, Hebei	1	116.7	39.53	1-4
59	Lulong, Hebei	1	118.85	39.89	1-4
60	Ningjin, Hebei	1	114.91	37.62	1-4
61	Quyang, Hebei	1	114.68	38.62	1-4
62	Quzhou, Hebei	1	114.92	36.78	1-4
63	Shahe, Hebei	1	114.52	36.94	1-4
64	Shenxian, Hebei	1	115.56	38.02	1-4
65	Yongnian, Hebei	1	114.5	36.77	1-4
66	Yuanshi, Hebei	1	114.5	37.74	1-4
67	Baofeng, Henan	1	113.04	33.86	1-4
68	Dengzhou, Henan	1	112.08	32.68	1-4
69	Fengqiu, Henan	1	114.04	35.03	1-4
70	Jixian, Henan	1	114.05	35.44	1-4
71	Xunxian, Henan	1	114.54	35.67	1-4
72	Lankao, Henan	1	114.81	34.69	1-4
73	Lingbao, Henan	1	110.85	34.52	1-4
74	Luyi, Henan	1	115.48	33.86	1-4
75	Mengjin, Henan	1	112.42	34.84	1-4
76	Nanyang, Henan	1	112.53	33.01	1-4
77	Ningling, Henan	1	115.31	34.44	1-4
78	Qixian, Henan	1	114.17	35.6	1-4
79	Ruzhou, Henan	1	114.35	33	1-4
80	Taikang, Henan	1	114.85	34.06	1-4
81	Tanghe, Henan	1	112.83	32.7	1-4
82	Tongxu, Henan	1	114.46	34.48	1-4
83	Weishi, Henan	1	114.17	34.41	1-4
84	Xihua, Henan	1	114.5	33.79	1-4
85	Xin'an, Henan	1	112.14	34.75	1-4
86	Xinxiang, Henan	1	113.85	35.31	1-4
87	Yanling, Henan	1	114.19	34.1	1-4
88	Yancheng, Henan	1	113.98	33.6	1-4
89	Ezhou, Hubei	1	114.3	30.57	1-4
90	Gucheng, Hubei	1	111.64	32.26	1-4
91	Guangshui, Hubei	1	114	31.63	1-4
92	Huangmei, Hubei	1	115.93	30.09	1-4
93	Laohekou, Hubei	1	111.67	32.38	1-4
94	Qianjiang, Hubei	1	112.78	30.48	1-4
95	Tongcheng, Hubei	1	113.8	29.23	1-4
96	Yunmeng, Hubei	1	113.73	31.02	1-4
97	Baojing, Hunan	1	109.64	28.7	1-4
98	Chaling, Hunan	1	113.54	26.79	1-4
99	Chenxian, Hunan	1	113	25.79	1-4
100	Guiyang, Hunan	1	112.72	25.73	1-4
101	Jiangyong, Hunan	1	111.33	25.41	1-4
102	Liling, Hunan	1	113.5	27.67	1-4
103	Longhui, Hunan	1	111.04	27.13	1-4
104	Shaoyang, Hunan	1	111.5	27.22	1-4
105	Xiangxiang, Hunan	1	112.5	27.75	1-4
106	Xinhua, Hunan	1	111.29	27.73	1-4
107	Yizhang, Hunan	1	113.96	25.41	1-4
108	Yiyang, Hunan	1	112.33	28.6	1-4
109	Yuanjiang, Hunan	1	112.36	28.83	1-4
110	Yuanling, Hunan	1	110.39	28.46	1-4
111	Huzhou, Jiangsu	1	120.1	30.86	1-4
112	Huaiyin, Jiangsu	1	119.02	33.62	1-4
113	Taicang, Jiangsu	1	121.1	31.45	1-4
114	Taixing, Jiangsu	1	120.02	32.16	1-4
115	Tongshan, Jiangsu	1	117.2	34.26	1-4
116	Yancheng, Jiangsu	1	120.13	33.38	1-4
117	Fenyi, Jiangxi	1	114.68	27.82	1-4
118	Guangchang, Jiangxi	1	116.32	26.84	1-4
119	Guangfeng, Jiangxi	1	118.2	28.45	1-4
120	Jing'an, Jiangxi	1	115.37	28.88	1-4
121	Lichuan, Jiangxi	1	116.91	27.3	1-4
122	Nankang, Jiangxi	1	114.75	25.66	1-4
123	Pengze, Jiangxi	1	116.56	29.9	1-4
124	Qingjiang, Jiangxi	1	115.54	28.07	1-4
125	Shangyou, Jiangxi	1	114.55	25.8	1-4
126	Taihe, Jiangxi	1	115.61	33.16	1-4
127	Yuanzhou, Jiangxi	1	114.37	27.79	1-4
128	Guyuan, Ningxia	1	106.28	36.01	1-4
129	Longde, Ningxia	1	106.11	35.63	1-4
130	Japan	1	139.58	35.92	1-4
131	Anqiu, Shandong	1	119.2	36.42	1-4
132	Binxian, Shandong	1	117.97	37.47	1-4
133	Binzhou, Shandong	1	118.03	37.36	1-4
134	Dingtao, Shandong	1	115.57	35.07	1-4
135	Feixian, Shandong	1	117.97	35.26	1-4
136	Gaomi, Shandong	1	119.75	36.38	1-4
137	Heze, Shandong	1	115.44	35.25	1-4
138	Huangxian, Shandong	1	120.51	37.64	1-4
139	Huimin, Shandong	1	117.51	37.48	1-4
140	Jizhou, Shandong	1	116.16	36.38	1-4
141	Licheng, Shandong	1	117	36.65	1-4
142	Liaocheng, Shandong	1	115.97	36.45	1-4
143	Linqing, Shandong	1	115.72	36.68	1-4
144	Lingxian, Shandong	1	116.58	37.34	1-4
145	Renping, Shandong	1	116.11	36.58	1-4
146	Shouguang, Shandong	1	118.73	36.86	1-4
147	Tengxian, Shandong	1	117.17	35.09	1-4
148	Xiajin, Shandong	1	116	36.95	1-4
149	Yanggu, Shandong	1	115.78	36.11	1-4
150	Leling, Shandong	1	117.22	37.74	1-4
151	Zaozhuang, Shandong	1	117.57	34.86	1-4
152	Zhangqiu, Shandong	1	117.53	36.72	1-4
153	Ziyang, Shandong	1	116.82	35.55	1-4
154	Zouping, Shandong	1	117.75	36.89	1-4
155	Gaoping, Shanxi	1	112.88	35.48	1-4
156	Guangling, Shanxi	1	113.27	39.75	1-4
157	Hongtong, Shanxi	1	111.68	36.25	1-4
158	Jishan, Shanxi	1	110.97	35.6	1-4
159	Jiangxian, Shanxi	1	111.58	35.48	1-4
160	Jiexiu, Shanxi	1	111.88	37.03	1-4
161	Jincheng, Shanxi	1	112.83	35.52	1-4
162	Kelan, Shanxi	1	111.58	38.7	1-4
163	Linfen, Shanxi	1	111.5	36.08	1-4
164	Lingchuan, Shanxi	1	113.27	35.78	1-4
165	Qingyuan, Shanxi	1	112.33	37.61	1-4
166	Xixian, Shanxi	1	110.93	36.68	1-4
167	Xinjiang, Shanxi	1	111.22	35.62	1-4
168	Yangcheng, Shanxi	1	112.38	35.84	1-4
169	Yonghe, Shanxi	1	110.64	36.62	1-4
170	Yuxian, Shanxi	1	112.71	38.17	1-4
171	Yuanping, Shanxi	1	112.7	38.73	1-4
172	Zuoquan, Shanxi	1	113.35	37.07	1-4
173	Chang'an, Shaanxi	1	108.97	34.18	1-4
174	Huxian, Shaanxi	1	108.61	34.12	1-4
175	Huayin, Shaanxi	1	110.09	34.58	1-4
176	Huangling, Shaanxi	1	109.27	35.6	1-4
177	Ningqiang, Shaanxi	1	106.25	32.82	1-4
178	Weinan, Shaanxi	1	109.5	34.52	1-4
179	Wugong, Shaanxi	1	108.22	34.28	1-4
180	Xingping, Shaanxi	1	108.49	34.32	1-4
181	Xunyi, Shaanxi	1	108.33	35.13	1-4
182	Zhouzhi, Shaanxi	1	108.22	34.18	1-4
183	Baoshan, Shanghai	1	121.48	31.41	1-4
184	Anxian, Sichuan	1	104.41	31.64	1-4
185	Cangxi, Sichuan	1	105.96	31.75	1-4
186	Dazhou, Sichuan	1	107.5	31.22	1-4
187	Emei, Sichuan	1	103.5	29.62	1-4
188	Fengjie, Sichuan	1	109.52	31.06	1-4
189	Hongya, Sichuan	1	103.38	29.95	1-4
190	Jiajiang, Sichuan	1	103.59	29.75	1-4
191	Jianwei, Sichuan	1	103.93	29.21	1-4
192	Luzhou, Sichuan	1	105.39	28.91	1-4
193	Mingshan (Yaan), Sichuan	1	102.97	29.97	1-4
194	Nanxi, Sichuan	1	104.96	28.87	1-4
195	Pengzhou, Sichuan	1	103.94	30.99	1-4
196	Quxian, Sichuan	1	106.94	30.85	1-4
197	Wenjiang, Sichuan	1	103.81	30.97	1-4
198	Yaan, Sichuan	1	102.97	29.97	1-4
199	Yanting, Sichuan	1	105.35	31.23	1-4
200	Yibin, Sichuan	1	104.56	29.77	1-4
201	Lezhi, Sichuan	1	105.02	30.3	1-4
202	Zhongxian, Sichuan	1	108.03	30.33	1-4
203	Jinxi, Zhejiang	1	116.77	27.92	1-4
204	Pinghu, Zhejiang	1	121.02	30.7	1-4
205	Taishun, Zhejiang	1	119.7	27.57	1-4
206	Xiaoshan, Zhejiang	1	120.25	30.16	1-4
207	Xincheng, Zhejiang	1	115.84	39.34	1-4
208	Yujiang, Zhejiang	1	116.82	28.22	1-4
209	Qijiang, Chongqing	1	106.56	29.41	1-4
210	Jingde, Anhui	2	118.53	30.28	1-4
211	Liuan, Anhui	2	116.49	31.73	1-4
212	Lujiang, Anhui	2	117.29	31.23	1-4
213	Suzhou, Anhui	2	116.97	33.63	1-4
214	Taihe, Anhui	2	115.61	33.16	1-4
215	Taiping, Anhui	2	118.13	30.28	1-4
216	Beijing	2	116.46	39.92	1-4
217	Anxi, Fujian	2	118.18	25.07	1-4
218	Ninghua, Fujian	2	116.64	26.26	1-4
219	Qingliu, Fujian	2	116.81	26.12	1-4
220	Yongfu, Fujian	2	118.95	25.88	1-4
221	Zhaoan, Fujian	2	117.16	23.73	1-4
222	Longxi, Gansu	2	104.61	34.98	1-4
223	Deqing, Guangdong	2	111.75	23.15	1-4
224	Huizhou, Guangdong	2	114.4	23.09	1-4
225	Lianshan, Guangdong	2	112.07	24.59	1-4
226	Shunde, Guangdong	2	113.24	22.84	1-4
227	Lechang, Guangdong	2	113.35	25.14	1-4
228	Quanzhou, Guangxi	2	111.06	25.96	1-4
229	Qiongshan, Hainan	2	110.33	19.98	1-4
230	Anci, Hebei	2	116.69	39.52	1-4
231	Cixian, Hebei	2	114.37	36.37	1-4
232	Feixiang, Hebei	2	114.8	36.56	1-4
233	Huolu, Hebei	2	114.03	38.08	1-4
234	Lixian, Hebei	2	115.58	38.49	1-4
235	Nanpi, Hebei	2	116.7	38.05	1-4
236	Xingtai, Hebei	2	114.48	37.05	1-4
237	Dengxian, Henan	2	112.08	32.68	1-4
238	Mixian, Henan	2	113.35	34.51	1-4
239	Neihuang, Henan	2	114.88	35.95	1-4
240	Xinzheng, Henan	2	113.71	34.4	1-4
241	Yanjin, Henan	2	114.19	35.14	1-4
242	Yiyang, Henan	2	112.15	34.51	1-4
243	Yuanyang, Henan	2	113.96	35.05	1-4
244	Gongan, Hubei	2	112.22	30.05	1-4
245	Jiayu, Hubei	2	113.91	29.97	1-4
246	Jingmen, Hubei	2	112.19	31.02	1-4
247	Zaoyang, Hubei	2	112.75	32.13	1-4
248	Anren, Hunan	2	113.27	26.71	1-4
249	Liuyang, Hunan	2	113.63	28.16	1-4
250	Ningxiang, Hunan	2	112.55	28.27	1-4
251	Taoyuan, Hunan	2	111.47	28.9	1-4
252	Yueyang, Hunan	2	113.09	29.37	1-4
253	Yizheng, Jiangsu	2	119.16	32.27	1-4
254	Ganxian, Jiangxi	2	114.02	25.85	1-4
255	Hukou, Jiangxi	2	116.23	29.75	1-4
256	Wanan, Jiangxi	2	114.77	26.47	1-4
257	Xinjian, Jiangxi	2	115.8	28.69	1-4
258	Yudu, Jiangxi	2	115.39	25.96	1-4
259	Jining, Shandong	2	116.59	35.38	1-4
260	Jinxiang, Shandong	2	116.32	35.07	1-4
261	Penglai, Shandong	2	120.75	37.8	1-4
262	Wenshang, Shandong	2	116.49	35.71	1-4
263	Wudi, Shandong	2	117.58	37.73	1-4
264	Yanzhou, Shandong	2	116.83	35.54	1-4
265	Changzhi, Shanxi	2	113.08	36.18	1-4
266	Qixian, Shanxi	2	112.33	37.36	1-4
267	Wanrong, Shanxi	2	110.83	35.42	1-4
268	Xiaoyi, Shanxi	2	111.8	37.12	1-4
269	Zezhou, Shanxi	2	112.83	35.5	1-4
270	Binxian, Shaanxi	2	108.09	35.04	1-4
271	Fengxiang, Shaanxi	2	107.39	34.53	1-4
272	Heyang, Shaanxi	2	110.15	35.24	1-4
273	Yangxian, Shaanxi	2	107.56	33.23	1-4
274	Jiading, Shanghai	2	121.24	31.4	1-4
275	Fuling, Sichuan	2	107.36	29.7	1-4
276	Jintang, Sichuan	2	104.32	30.88	1-4
277	Lixian, Sichuan	2	103.16	31.42	1-4
278	Neijiang, Sichuan	2	105.04	29.59	1-4
279	Pengxian, Sichuan	2	103.94	30.99	1-4
280	Rongxian, Sichuan	2	104.42	29.46	1-4
281	Xichong, Sichuan	2	105.88	31.01	1-4
282	Xinjin, Sichuan	2	103.78	30.42	1-4
283	Xuanhan, Sichuan	2	106.74	31.51	1-4
284	Yingshan, Sichuan	2	106.57	31.07	1-4
285	Ziyang, Sichuan	2	104.6	30.19	1-4
286	Longyou, Zhejiang	2	119.17	29.03	1-4
287	Qiantang, Zhejiang	2	120.16	30.29	1-4
288	Yuquan, Zhejiang	2	119.39	30.19	1-4
289	Guichi, Anhui	3	117.48	30.66	1-4
290	Chong'an, Fujian	3	118.02	27.76	1-4
291	Taining, Fujian	3	117.15	26.92	1-4
292	Zhangpu, Fujian	3	117.61	24.12	1-4
293	Korea	3	127.28	38.04	1-4
294	Boluo, Guangdong	3	114.28	23.18	1-4
295	Meixian, Guangdong	3	116.1	24.55	1-4
296	Zengcheng, Guangdong	3	113.81	23.13	1-4
297	Gongcheng, Guangxi	3	110.81	24.85	1-4
298	Zhongshan, Guangxi	3	111.3	24.53	1-4
299	Dongguang, Hebei	3	116.52	37.89	1-4
300	Hejian, Hebei	3	116.07	38.45	1-4
301	Jixian, Hebei	3	115.56	37.59	1-4
302	Raoyang, Hebei	3	115.74	38.24	1-4
303	Huaiyang, Henan	3	114.88	33.74	1-4
304	Jiyuan, Henan	3	112.57	35.08	1-4
305	Tangyin, Henan	3	114.35	35.92	1-4
306	Weihui, Henan	3	114.07	35.41	1-4
307	Yanshi, Henan	3	112.77	34.73	1-4
308	Xingyang, Henan	3	113.35	34.79	1-4
309	Yuxian, Henan	3	113.47	34.16	1-4
310	Huangzhou, Hubei	3	114.86	30.44	1-4
311	Suizhou, Hubei	3	113.36	31.71	1-4
312	Chenzhou, Hunan	3	113	25.79	1-4
313	Leiyang, Hunan	3	112.84	26.41	1-4
314	Xiangtan, Hunan	3	112.91	27.87	1-4
315	Youxian, Hunan	3	113.32	27.01	1-4
316	Xuyi, Jiangsu	3	118.05	33	1-4
317	Yizheng, Jiangsu	3	119.16	32.27	1-4
318	Dayu, Jiangxi	3	114.36	25.39	1-4
319	Jinxi, Jiangxi	3	116.77	27.92	1-4
320	Longnan, Jiangxi	3	114.79	24.91	1-4
321	Wannian, Jiangxi	3	117.08	28.7	1-4
322	Xingguo, Jiangxi	3	115.33	26.32	1-4
323	Yujiang, Jiangxi	3	116.82	28.22	1-4
324	Chengwu, Shandong	3	115.88	34.97	1-4
325	Qufu, Shandong	3	116.98	35.59	1-4
326	Tai'an, Shandong	3	117.13	36.18	1-4
327	Zhucheng, Shandong	3	119.42	35.99	1-4
328	Datong, Shanxi	3	113.3	40.12	1-4
329	Qingxu, Shanxi	3	112.33	37.62	1-4
330	Dali, Shaanxi	3	109.93	34.79	1-4
331	Hanzhong, Shaanxi	3	108.04	33.07	1-4
332	Yan'an, Shaanxi	3	109.47	36.6	1-4
333	Changning, Sichuan	3	104.91	28.6	1-4
334	Deyang, Sichuan	3	104.37	31.13	1-4
335	Pengshan, Sichuan	3	103.86	30.2	1-4
336	Pengxi, Sichuan	3	105.74	30.78	1-4
337	Shehong, Sichuan	3	105.31	30.9	1-4
338	Yilong, Sichuan	3	106.38	31.52	1-4
339	Wuyi, Zhejiang	3	119.81	28.9	1-4
340	Mengcheng, Anhui	4	116.55	33.25	1-4
341	Nanling, Anhui	4	118.32	30.91	1-4
342	Qimen, Anhui	4	117.7	29.86	1-4
343	Shucheng, Anhui	4	116.94	31.45	1-4
344	Jiangle, Fujian	4	117.45	26.73	1-4
345	Dunhuang, Gansu	4	94.71	40.13	1-4
346	Qingyang, Gansu	4	107.88	36.03	1-4
347	Weixian, Hebei	4	115.08	36.97	1-4
348	Linying, Henan	4	113.96	33.8	1-4
349	Shangcai, Henan	4	114.26	33.25	1-4
350	Wuchang, Hubei	4	114.33	30.35	1-4
351	Wuhan, Hubei	4	114.31	30.52	1-4
352	Ningyuan, Hunan	4	111.95	25.6	1-4
353	Jiangning, Jiangsu	4	118.83	31.95	1-4
354	Suichuan, Jiangxi	4	114.5	26.33	1-4
355	Xingzi, Jiangxi	4	116.03	29.47	1-4
356	Yiyang, Jiangxi	4	117.43	28.42	1-4
357	Lean, Jiangxi	4	115.82	27.44	1-4
358	Danxian, Shandong	4	116.07	34.82	1-4
359	Linyi, Shandong	4	118.35	35.05	1-4
360	Weifang, Shandong	4	119.1	36.62	1-4
361	Lantian, Shaanxi	4	109.32	34.17	1-4
362	Jiange, Sichuan	4	105.45	32.03	1-4
363	Suining, Sichuan	4	105.58	30.52	1-4
364	Tongliang, Sichuan	4	105.8	30.16	1-4
365	Xindu, Sichuan	4	104.13	30.82	1-4
366	Zitong, Sichuan	4	105.16	31.64	1-4
367	Jixian, Tianjin	4	117.4	40.05	1-4
368	Songyang, Zhejiang	4	119.48	28.46	1-4
369	Yongjia, Zhejiang	4	120.65	28.01	1-4
370	Zhuji, Zhejiang	4	120.23	29.71	1-4
371	Fanchang, Anhui	5	118.21	31.07	5-11
372	Qingyang, Anhui	5	117.84	30.64	5-11
373	Lianjiang, Fujian	5	119.53	26.2	5-11
374	Shunchang, Fujian	5	117.8	26.8	5-11
375	Zhenghe, Fujian	5	118.85	27.38	5-11
376	Chaoyang, Guangdong	5	116.61	23.27	5-11
377	Chaozhou, Guangdong	5	116.63	23.68	5-11
378	Nanxiong, Guangdong	5	114.33	25.14	5-11
379	Guilin, Guangxi	5	110.28	25.29	5-11
380	Zhuozhou, Hebei	5	115.98	39.48	5-11
381	Qingfeng, Henan	5	115.1	35.89	5-11
382	Suiyang, Henan	5	115.64	34.44	5-11
383	Yucheng, Henan	5	115.87	34.4	5-11
384	Changshu, Jiangsu	5	120.74	31.64	5-11
385	Pingxiang, Jiangxi	5	113.85	27.6	5-11
386	Wuning, Jiangxi	5	115.09	29.26	5-11
387	Yujiang, Jiangxi	5	116.82	28.22	5-11
388	Pingdu, Shandong	5	119.97	36.77	5-11
389	Fenyang, Shanxi	5	111.75	37.27	5-11
390	Huaxian, Shaanxi	5	109.77	34.53	5-11
391	Jinyan, Sichuan	5	104.06	29.67	5-11
392	Nanbuxian, Sichuan	5	106.03	31.34	5-11
393	Nanchong, Sichuan	5	106.08	30.79	5-11
394	Tongnan, Sichuan	5	106.22	30.03	5-11
395	Zhongjiang, Sichuan	5	104.68	31.06	5-11
396	Wuxing, Zhejiang	5	120.1	30.79	5-11
397	Xiangshan, Zhejiang	5	121.8	29.48	5-11
398	Zhoushan, Zhejiang	5	122.2	30.01	5-11
399	Dangtu, Anhui	6	118.49	31.55	5-11
400	Jixi, Anhui	6	118.57	30.07	5-11
401	Quanjiao, Anhui	6	118.27	32.1	5-11
402	Tianshui, Gansu	6	105.69	34.6	5-11
403	Yingde, Guangdong	6	113.38	24.17	5-11
404	Mengxian, Henan	6	113.37	38.01	5-11
405	Puyang, Henan	6	114.98	35.71	5-11
406	Shanxian, Henan	6	111.19	34.76	5-11
407	Qichun, Hubei	6	115.3	30.24	5-11
408	Xiangfan, Hubei	6	112.14	30.02	5-11
409	Rugao, Jiangsu	6	120.56	32.39	5-11
410	Fuzhou, Jiangxi	6	116.34	28	5-11
411	Jingdezhen, Jiangxi	6	117.22	29.3	5-11
412	Yongxin, Jiangxi	6	114.23	26.96	5-11
413	Yushan, Jiangxi	6	118.25	28.68	5-11
414	Laizhou, Shandong	6	119.93	37.17	5-11
415	Chongzhou, Sichuan	6	103.67	30.62	5-11
416	Pujiang, Sichuan	6	103.29	30.2	5-11
417	Kunshan, Zhejiang	6	120.95	31.39	5-11
418	Shengzhou, Zhejiang	6	120.81	29.6	5-11
419	Taizhou, Zhejiang	6	121.12	28.84	5-11
420	Hechuan, Chongqing	6	106.28	29.26	5-11
421	Fuyang, Anhui	7	115.81	32.89	5-11
422	Guangde, Anhui	7	119.41	30.89	5-11
423	Hefei, Anhui	7	117.27	31.86	5-11
424	Ningguo, Anhui	7	118.95	30.62	5-11
425	Qianshan, Anhui	7	116.53	30.62	5-11
426	Nan'an, Fujian	7	118.39	24.96	5-11
427	Yongchun, Fujian	7	118.3	25.34	5-11
428	Yangxin, Hubei	7	115.22	29.83	5-11
429	Xiangyin, Hunan	7	112.87	28.68	5-11
430	Fengxian, Jiangsu	7	116.57	34.79	5-11
431	Liyang, Jiangsu	7	119.48	31.43	5-11
432	Lianyungang, Jiangsu	7	119.16	34.59	5-11
433	Dean, Jiangxi	7	115.75	29.33	5-11
434	Duchang, Jiangxi	7	116.19	29.29	5-11
435	Fengxin, Jiangxi	7	115.38	28.71	5-11
436	Jinxian, Jiangxi	7	116.26	28.37	5-11
437	Jiujiang, Jiangxi	7	115.97	29.71	5-11
438	Yifeng, Jiangxi	7	114.78	28.4	5-11
439	Guang'an, Sichuan	7	106.61	30.48	5-11
440	Qingshen, Sichuan	7	103.81	29.86	5-11
441	Qingtian, Zhejiang	7	120.28	28.45	5-11
442	Suichang, Zhejiang	7	119.25	28.59	5-11
443	Chongqing	7	106.54	29.59	5-11
444	Bozhou, Anhui	8	116.76	33.86	5-11
445	Fengtai, Anhui	8	116.71	32.68	5-11
446	Wuwei, Anhui	8	117.75	31.3	5-11
447	Yixian, Anhui	8	117.92	29.93	5-11
448	Guangze, Fujian	8	117.34	27.54	5-11
449	Minqing, Fujian	8	118.86	26.21	5-11
450	Youxi, Fujian	8	118.18	26.17	5-11
451	Zhengding, Hebei	8	114.56	38.13	5-11
452	Runan, Henan	8	114.35	33	5-11
453	Yuzhou, Henan	8	113.47	34.16	5-11
454	Changde, Hunan	8	111.69	29.05	5-11
455	Hengshan, Hunan	8	112.86	27.25	5-11
456	Qiyang, Hunan	8	111.85	26.59	5-11
457	Huai'an, Jiangsu	8	119.15	33.5	5-11
458	Yichun, Jiangxi	8	114.38	27.81	5-11
459	Yongxiu, Jiangxi	8	115.82	29.04	5-11
460	Caoxian, Shandong	8	115.53	34.83	5-11
461	Zibo, Shandong	8	118.05	36.78	5-11
462	Yongji, Shanxi	8	110.42	34.88	5-11
463	Anyue, Sichuan	8	105.3	30.12	5-11
464	Jianyang, Sichuan	8	104.53	30.38	5-11
465	Pixian, Sichuan	8	103.86	30.8	5-11
466	Zizhong, Sichuan	8	104.85	29.81	5-11
467	Anji, Zhejiang	8	119.68	30.68	5-11
468	Changxing, Zhejiang	8	119.91	30.01	5-11
469	Shengxian, Zhejiang	8	120.81	29.6	5-11
470	Xuancheng, Anhui	9	118.73	31.95	5-11
471	Fuan, Fujian	9	119.65	27.09	5-11
472	Jianning, Fujian	9	116.82	26.85	5-11
473	Lianxian, Guangdong	9	112.4	24.77	5-11
474	Anyang, Henan	9	114.35	36.1	5-11
475	Qinyang, Henan	9	112.92	35.08	5-11
476	Xiangyang, Hubei	9	112.15	32.02	5-11
477	Yongzhou, Hunan	9	111.63	26.22	5-11
478	Jurong, Jiangsu	9	119.16	31.95	5-11
479	Lishui, Jiangsu	9	119.02	31.65	5-11
480	Wujiang, Jiangsu	9	120.63	31.16	5-11
481	Xuzhou, Jiangsu	9	117.2	34.26	5-11
482	Jinxi, Jiangxi	9	116.77	27.92	5-11
483	Qianshan, Jiangxi	9	117.71	28.32	5-11
484	Yihuang, Jiangxi	9	116.2	27.55	5-11
485	Xiaxian, Shanxi	9	111.22	35.12	5-11
486	Langzhong, Sichuan	9	105.97	31.75	5-11
487	Mianzhu, Sichuan	9	104.19	31.32	5-11
488	Changshan, Zhejiang	9	118.5	28.9	5-11
489	Zhaoxian, Hebei	10	114.78	37.76	5-11
490	Ningdu, Jiangxi	10	116	26.46	5-11
491	Guanghan, Sichuan	10	104.25	30.99	5-11
492	Haiyan, Zhejiang	10	120.92	30.53	5-11
493	Pujiang, Zhejiang	10	119.88	29.46	5-11
494	Jingxian, Anhui	11	118.41	30.68	5-11
495	Qujiang, Guangdong	11	113.62	24.84	5-11
496	Zhengzhou, Henan	11	113.65	34.76	5-11
497	Hengyang, Hunan	11	112.61	26.89	5-11
498	Dantu, Jiangsu	11	119.44	32.2	5-11
499	Wuxian, Jiangsu	11	120.62	31.32	5-11
500	Shangrao, Jiangxi	11	117.97	28.47	5-11
501	Taihe, Jiangxi	11	114.88	26.81	5-11
502	Shenxian, Shandong	11	115.67	36.24	5-11
503	Dujiangyan (Guanxian), Sichuan	11	103.61	31.04	5-11
504	Mianyang, Sichuan	11	104.73	31.48	5-11
505	Leshan, Sichuan	11	103.75	29.56	5-11
506	Haining, Zhejiang	11	120.69	30.53	5-11
507	Changting, Fujian	12	116.37	25.85	12-21
508	Gutian, Fujian	12	118.74	26.59	12-21
509	Jinjiang, Fujian	12	118.57	24.82	12-21
510	Shaxian, Fujian	12	117.77	26.41	12-21
511	Tongan, Fujian	12	118.15	24.74	12-21
512	Guangzhou, Guangdong	12	113.23	23.16	12-21
513	Jiangling, Hubei	12	112.18	30.35	12-21
514	Daoxian, Hunan	12	111.57	25.52	12-21
515	Nantong, Jiangsu	12	120.86	32.01	12-21
516	Ganzhou, Jiangxi	12	114.92	25.85	12-21
517	Yongfeng, Jiangxi	12	115.42	27.33	12-21
518	Qionglai, Sichuan	12	103.47	30.42	12-21
519	Lanxi, Zhejiang	12	119.48	29.19	12-21
520	Huian, Fujian	13	118.78	25.04	12-21
521	Xuchang, Henan	13	113.81	34.02	12-21
522	Qixian, Henan	13	114.77	34.56	12-21
523	Anlu, Hubei	13	113.69	31.25	12-21
524	Danling, Sichuan	13	103.53	30.04	12-21
525	Shuangliu, Sichuan	13	104.94	30.57	12-21
526	Kaihua, Zhejiang	13	118.39	29.15	12-21
527	Tongxiang, Zhejiang	13	120.54	30.64	12-21
528	Yongkang, Zhejiang	13	120.02	28.92	12-21
529	Daming, Hebei	14	115.14	36.28	12-21
530	Suixian, Henan	14	115.04	34.46	12-21
531	Juancheng, Shandong	14	115.5	35.67	12-21
532	Fenghua, Zhejiang	14	121.41	29.66	12-21
533	Lin'an, Zhejiang	14	119.72	30.23	12-21
534	Quxian, Zhejiang	14	118.88	28.97	12-21
535	Hexian, Anhui	15	118.37	31.7	12-21
536	Shangqiu, Henan	15	115.65	34.44	12-21
537	Wujin, Jiangsu	15	119.95	31.78	12-21
538	Dongping, Shandong	15	116.3	35.91	12-21
539	Taiyuan, Shanxi	15	112.53	37.87	12-21
540	Fuyang, Zhejiang	15	119.95	30.07	12-21
541	Ninghai, Zhejiang	15	121.42	29.3	12-21
542	Yuhang, Zhejiang	15	120.3	30.43	12-21
543	Gaoyou, Jiangsu	16	119.45	32.78	12-21
544	Taizhou, Jiangsu	16	119.9	32.49	12-21
545	Xingan, Jiangxi	16	115.4	27.77	12-21
546	Cixi, Zhejiang	16	121.23	30.18	12-21
547	Yongtai, Fujian	17	118.95	25.88	12-21
548	Yixing, Jiangsu	17	119.82	31.36	12-21
549	Guixi, Jiangxi	17	117.2	28.3	12-21
550	Jinan, Shandong	17	117	36.65	12-21
551	Qingzhou, Shandong	17	118.47	36.68	12-21
552	Songjiang, Shanghai	17	121.24	31	12-21
553	Renshou, Sichuan	17	104.09	30	12-21
554	Jiande, Zhejiang	17	119.27	29.49	12-21
555	Nanping, Fujian	18	118.16	26.65	12-21
556	Pingjiang, Hunan	18	113.56	29.71	12-21
557	Jintan, Jiangsu	18	119.56	31.74	12-21
558	Anfu, Jiangxi	18	114.62	27.39	12-21
559	Gaoan, Jiangxi	18	115.38	28.42	12-21
560	Deqing, Zhejiang	18	120.08	30.54	12-21
561	Yuyao, Zhejiang	18	121.16	30.04	12-21
562	Luoyuan, Fujian	19	119.55	26.49	12-21
563	Dexing, Jiangxi	19	117.58	28.96	12-21
564	Jiangshan, Zhejiang	19	118.61	28.74	12-21
565	Tonglu, Zhejiang	19	119.64	29.8	12-21
566	Xinchang, Zhejiang	19	120.89	29.49	12-21
567	Xuanzhou, Anhui	20	118.73	31.95	12-21
568	Ningde, Fujian	20	119.52	26.65	12-21
569	Leping, Jiangxi	20	117.12	28.97	12-21
570	Juye, Shandong	20	116.08	35.38	12-21
571	Santai, Sichuan	20	105.06	31.1	12-21
572	Chongren, Jiangxi	21	116.05	27.75	12-21
573	Fengcheng, Jiangxi	21	115.7	28.19	12-21
574	Yugan, Jiangxi	21	116.68	28.69	12-21
575	Xi'an, Shaanxi	21	108.95	34.27	12-21
576	Xiushui, Jiangxi	22	114.55	29.04	22-30
577	Zhenjiang, Jiangsu	23	119.44	32.2	22-30
578	Jishui, Jiangxi	23	115.14	27.22	22-30
579	Yiwu, Zhejiang	23	120.06	29.32	22-30
580	Shangyu, Zhejiang	24	120.87	30.03	22-30
581	Xiapu, Fujian	25	120	26.89	22-30
582	Dongguan, Guangdong	25	113.75	23.04	22-30
583	Changsha, Hunan	25	113	28.21	22-30
584	Xianju, Zhejiang	25	120.73	28.85	22-30
585	Jiangyin, Jiangsu	26	120.26	31.91	22-30
586	Zhangshu, Jiangxi	26	116.86	27.07	22-30
587	Dongyang, Zhejiang	26	120.23	29.27	22-30
588	Zhangzhou, Fujian	27	117.35	24.52	22-30
589	Kunshan, Jiangsu	27	120.95	31.39	22-30
590	Wuxi, Jiangsu	27	120.29	31.59	22-30
591	Jiaxing, Zhejiang	27	120.76	30.77	22-30
592	Quzhou, Zhejiang	27	118.88	28.97	22-30
593	Xinyu, Jiangxi	28	114.92	27.81	22-30
594	Lishui, Zhejiang	28	119.92	28.45	22-30
595	Wuyuan, Jiangxi	30	117.83	29.25	22-30
596	Chun'an, Zhejiang	30	119.05	29.61	22-30
597	Longquan, Zhejiang	30	119.13	28.08	22-30
598	Ruian, Zhejiang	30	120.62	27.8	22-30
599	Tiantai, Zhejiang	30	121.03	29.15	22-30
600	Fuqing, Fujian	33	119.39	25.73	31-45
601	Yueqing, Zhejiang	33	120.94	28.14	31-45
602	Jinyun, Zhejiang	34	120.6	28.66	31-45
603	Boyang, Jiangxi	35	116.68	29	31-45
604	Xiuning, Anhui	37	118.19	29.81	31-45
605	Pucheng, Fujian	38	118.55	27.92	31-45
606	Danyang, Jiangsu	38	119.55	32	31-45
607	Yangzhou, Jiangsu	38	119.42	32.39	31-45
608	Linhai, Zhejiang	38	121.13	28.8	31-45
609	Nanchang, Jiangxi	40	115.89	28.68	31-45
610	Changle, Fujian	41	119.52	25.96	31-45
611	Shexian, Anhui	42	118.44	29.88	31-45
612	Jianyang, Fujian	42	118.05	27.27	31-45
613	Nanfeng, Jiangxi	42	116.52	27.22	31-45
614	Changzhou, Jiangsu	45	119.95	31.79	31-45
615	Nanjing, Jiangsu	49	118.78	32.04	46-69
616	Shaowu, Fujian	50	117.48	27.34	46-69
617	Huangyan, Zhejiang	50	121.25	28.64	46-69
618	Linchuan, Jiangxi	52	116.29	27.95	46-69
619	Xianyou, Fujian	53	118.7	25.37	46-69
620	Nancheng, Jiangxi	55	116.62	27.56	46-69
621	Pingyang, Zhejiang	55	120.55	27.68	46-69
622	Wuyishan, Fujian	64	118.03	27.77	46-69
623	Ji'an, Jiangxi	64	114.97	27.12	46-69
624	Shaoxing, Zhejiang	69	120.58	30.01	46-69
625	Jinhua, Zhejiang	73	119.64	29.12	70-96
626	Meishan, Sichuan	77	103.83	30.05	70-96
627	Chengdu, Sichuan	80	104.06	30.67	70-96
628	Luoyang, Henan	83	112.44	34.7	70-96
629	Huzhou, Zhejiang	84	120.1	30.86	70-96
630	Jian'ou, Fujian	85	118.32	27.05	70-96
631	Suzhou, Jiangsu	94	120.62	31.32	70-96
632	Quanzhou, Fujian	96	118.58	24.93	70-96
633	Wenzhou, Zhejiang	125	120.65	28.01	97-165
634	Putian, Fujian	133	119	25.44	97-165
635	Hangzhou, Zhejiang	138	120.19	30.26	97-165
636	Fuzhou, Fujian	160	119.3	26.08	97-165
637	Ningbo, Zhejiang	161	121.56	29.86	97-165
638	Kaifeng, Henan	165	114.35	34.79	97-165
