# Supplementary material for: Visual analysis of geographical distribution of poets in Song China based on Complete Song Poetry
Source: PLoS One. 2024 Sep 6;19(9):e0310115. doi: 10.1371/journal.pone.0310115 (PMC11379205; doi:10.1371/journal.pone.0310115)
Supplement: S2 Dataset — (XLS) [file pone.0310115.s002.xls]

## Sheet: Sheet1
ID	Place	Number of Poets	Longitude	Latitude	Grade
1	Chao'an, Guangdong	1	116.63	23.68	1
2	Guishan, Guangdong	1	114.41	23.08	1
3	Heyuan, Guangdong	1	114.68	23.73	1
4	Huilai, Guangdong	1	116.29	23.07	1
5	Jieyang, Guangdong	1	116.35	23.55	1
6	Longchuan, Guangdong	1	115.25	24.09	1
7	Nanhai, Guangdong	1	113.11	23.05	1
8	Shaoguan, Guangdong	1	113.58	24.68	1
9	Shenzhen, Guangdong	1	114.07	22.62	1
10	Suixi, Guangdong	1	110.24	21.39	1
11	Xinxing, Guangdong	1	112.2	22.68	1
12	Xingning, Guangdong	1	115.75	24.15	1
13	Yangjiang, Guangdong	1	111.95	21.85	1
14	Zhongshan, Guangdong	1	113.38	22.52	1
15	Deqing, Guangdong	2	111.75	23.15	2
16	Huizhou, Guangdong	2	114.4	23.09	2
17	Lianshan, Guangdong	2	112.07	24.59	2
18	Shunde, Guangdong	2	113.24	22.84	2
19	Lechang, Guangdong	2	113.35	25.14	2
20	Boluo, Guangdong	3	114.28	23.18	3
21	Meixian, Guangdong	3	116.1	24.55	3
22	Zengcheng, Guangdong	3	113.81	23.13	3
23	Chaoyang, Guangdong	5	116.61	23.27	4-5
24	Chaozhou, Guangdong	5	116.63	23.68	4-5
25	Nanxiong, Guangdong	5	114.33	25.14	4-5
26	Yingde, Guangdong	6	113.38	24.17	6
27	Lianzhou, Guangdong	9	112.4	24.77	7-9
28	Qujiang, Guangdong	11	113.62	24.84	10-12
29	Guangzhou, Guangdong	12	113.23	23.16	10-12
30	Dongguan, Guangdong	25	113.75	23.04	13-25
